# Supplementary material for: 1,4-Bis(4-pyridylsulfanylmeth­yl)benzene
Source: Acta Crystallogr Sect E Struct Rep Online. 2008 Jun 19;64(Pt 7):o1285. doi: 10.1107/S1600536808017571 (PMC2961669; doi:10.1107/S1600536808017571)
Supplement: Supplementary file 2 [file e-64-o1285-Isup2.hkl]

# 
# h,k,l, Fc-squared, Fo-squared, sigma(Fo-squared) and status flag 
# 
data_I
_shelx_title ' jb31 in P2(1)/c' 
_shelx_refln_list_code          4 
_shelx_F_calc_maximum      143.66 
_exptl_crystal_F_000       340.00 
_reflns_d_resolution_high  0.7828 
 
loop_ 
 _symmetry_equiv_pos_as_xyz 
 'x, y, z' 
 '-x, y+1/2, -z+1/2' 
 '-x, -y, -z' 
 'x, -y-1/2, z-1/2' 
 
_cell_length_a     7.1447 
_cell_length_b     6.1667 
_cell_length_c    17.9541 
_cell_angle_alpha  90.000 
_cell_angle_beta   90.391 
_cell_angle_gamma  90.000 
 
_shelx_F_squared_multiplier     1.000 
 
loop_ 
 _refln_index_h 
 _refln_index_k 
 _refln_index_l 
 _refln_F_squared_calc 
 _refln_F_squared_meas 
 _refln_F_squared_sigma 
 _refln_observed_status 
   1   0   0     1331.02     1402.07     14.18 o 
   2   0   0     1396.19     1394.17     18.82 o 
   3   0   0     3291.73     3183.88     36.25 o 
   4   0   0      809.37      788.77     20.45 o 
   5   0   0      114.99       83.90     11.16 o 
   6   0   0        4.35        6.44      6.10 o 
   7   0   0      100.28       99.00     14.87 o 
   8   0   0       68.55       87.85     16.73 o 
   9   0   0       14.68       23.70     17.89 o 
   1   1   0     2637.70     2853.22     72.26 o 
   2   1   0       25.87       30.77      3.10 o 
   3   1   0      266.72      255.52     12.68 o 
   4   1   0       87.85       87.61      4.49 o 
   5   1   0      186.62      177.97     14.41 o 
   6   1   0       23.20       18.05      5.71 o 
   7   1   0       23.31       20.44      6.67 o 
   8   1   0       42.72       45.45     11.17 o 
   9   1   0       30.31       25.56     19.52 o 
   0   2   0     3842.96     3893.86     33.23 o 
   1   2   0     2325.95     2421.21     52.98 o 
   2   2   0      254.97      231.27      5.49 o 
   3   2   0      311.25      280.17     10.10 o 
   4   2   0      767.37      742.25     15.06 o 
   5   2   0       79.37       75.40      6.39 o 
   6   2   0       21.74       33.81      6.28 o 
   7   2   0       75.49       68.58      9.80 o 
   8   2   0       53.27       48.48      9.33 o 
   1   3   0      489.26      509.98      9.22 o 
   2   3   0      129.22      129.39      5.19 o 
   3   3   0      198.70      194.05      7.72 o 
   4   3   0       43.33       34.02      5.45 o 
   5   3   0       76.67       80.97      7.04 o 
   6   3   0        4.83       -5.35      5.36 o 
   7   3   0        0.03        9.83      7.31 o 
   8   3   0        0.37       -3.90      8.72 o 
   0   4   0      123.98      127.06      5.24 o 
   1   4   0      102.62       99.51      3.80 o 
   2   4   0      211.36      211.99      7.08 o 
   3   4   0       62.71       68.32      5.86 o 
   4   4   0        6.19        8.33      4.66 o 
   5   4   0       21.60       20.49      5.35 o 
   6   4   0       61.42       56.52      6.88 o 
   7   4   0       16.54       19.11      7.27 o 
   1   5   0        9.35       10.54      4.03 o 
   2   5   0      125.01      132.83      5.38 o 
   3   5   0       14.89       10.97      4.84 o 
   4   5   0       15.81       17.77      5.55 o 
   5   5   0        0.00        0.45      7.11 o 
   6   5   0        0.02        0.82      9.09 o 
   7   5   0        0.71        1.75      8.10 o 
   0   6   0        0.49       -4.42     10.46 o 
   1   6   0      283.97      266.44     11.89 o 
   2   6   0      121.07      117.59     14.24 o 
   3   6   0        3.94        9.93      6.67 o 
   4   6   0        0.30       -2.05      7.27 o 
   5   6   0        0.03      -11.99     11.16 o 
   1   7   0        4.00        3.57     16.27 o 
   2   7   0        6.22        9.33      9.33 o 
   3   7   0        3.83       20.09      9.82 o 
   4   7   0        0.02        1.74     11.04 o 
  -9   1   1        0.24       12.39     12.73 o 
  -8   1   1        4.19        0.43     10.25 o 
  -7   1   1       10.61        9.97      6.48 o 
  -6   1   1        5.27        5.60      5.29 o 
  -5   1   1      137.31      136.13      6.63 o 
  -4   1   1        6.40       10.85      3.04 o 
  -3   1   1       41.41       49.39      2.85 o 
  -2   1   1      119.42      123.45     11.35 o 
  -1   1   1        6.73        4.66      1.46 o 
   0   1   1        0.39        3.27      1.28 o 
   1   1   1     6142.79     7151.70    191.40 o 
   2   1   1     1360.07     1490.44     30.91 o 
   3   1   1      163.74      159.08      5.41 o 
   4   1   1      263.60      258.27      7.60 o 
   5   1   1       51.41       49.58      7.30 o 
   6   1   1        0.05        8.71      7.56 o 
   7   1   1        5.65        6.55      6.74 o 
   8   1   1        0.23       -6.90     10.41 o 
   9   1   1        0.42       -5.35     18.13 o 
  -8   2   1        1.84        1.68      8.44 o 
  -7   2   1        9.83        8.04      6.66 o 
  -6   2   1       22.72       16.12      6.94 o 
  -5   2   1       38.23       34.18      7.61 o 
  -4   2   1       12.59       13.92      3.87 o 
  -3   2   1       21.85       23.57      3.93 o 
  -2   2   1      167.72      195.49      5.98 o 
  -1   2   1       31.00       36.37      2.07 o 
   0   2   1        8.95       10.19      2.11 o 
   1   2   1      319.77      319.75     11.35 o 
   2   2   1       99.37       94.53      4.11 o 
   3   2   1     1001.43      992.51     28.39 o 
   4   2   1       25.95       25.26      4.88 o 
   5   2   1       36.09       33.35      7.64 o 
   6   2   1       91.58       97.77      9.53 o 
   7   2   1        4.88       14.60      7.14 o 
   8   2   1        0.29       12.10      8.35 o 
  -8   3   1       12.51       19.24      9.25 o 
  -7   3   1        5.67       18.50      7.60 o 
  -6   3   1       71.22       80.51      6.52 o 
  -5   3   1      150.24      151.02      6.91 o 
  -4   3   1        0.03        5.86      4.23 o 
  -3   3   1        0.06        3.35      3.44 o 
  -2   3   1      804.60      797.23     20.23 o 
  -1   3   1       22.74       17.02      2.49 o 
   0   3   1       25.13       25.87      2.93 o 
   1   3   1       38.12       55.44      3.96 o 
   2   3   1      130.15      117.67      3.34 o 
   3   3   1      228.09      225.68     10.84 o 
   4   3   1       74.75       69.86      6.03 o 
   5   3   1        1.76        1.62      5.92 o 
   6   3   1       30.76       35.68      7.42 o 
   7   3   1        0.21        0.35      7.42 o 
   8   3   1        7.15        8.84      9.13 o 
  -7   4   1       10.90        3.77      8.23 o 
  -6   4   1        8.12        9.33      6.21 o 
  -5   4   1       18.66       15.73      5.26 o 
  -4   4   1       11.10       10.16      4.65 o 
  -3   4   1       32.07       29.47      4.28 o 
  -2   4   1      163.96      159.18      5.49 o 
  -1   4   1       16.89       22.04      3.54 o 
   0   4   1      197.30      201.85      5.50 o 
   1   4   1       50.23       54.78      4.56 o 
   2   4   1        6.40        2.89      3.65 o 
   3   4   1      301.40      298.66     15.44 o 
   4   4   1       22.11       11.77      5.64 o 
   5   4   1        6.85        9.14      6.34 o 
   6   4   1       10.75       19.32      6.42 o 
   7   4   1       20.00       20.84      7.37 o 
  -7   5   1        8.97       18.10      9.47 o 
  -6   5   1        9.38       12.09      7.13 o 
  -5   5   1       13.39       30.49      6.50 o 
  -4   5   1       24.09       27.76      5.79 o 
  -3   5   1       17.77       17.48      5.05 o 
  -2   5   1      150.33      152.78      5.68 o 
  -1   5   1      139.25      150.58      8.55 o 
   0   5   1      261.24      265.59      6.78 o 
   1   5   1       27.10       30.79      4.40 o 
   2   5   1      425.35      447.23     11.04 o 
   3   5   1       59.56       56.73      6.42 o 
   4   5   1        7.21       10.26      5.50 o 
   5   5   1       26.84       20.78      6.13 o 
   6   5   1        0.84       -3.93      6.80 o 
   7   5   1        0.42        4.38      8.79 o 
  -5   6   1        7.07       18.76     10.50 o 
  -4   6   1        0.07      -12.51      7.35 o 
  -3   6   1        0.43       -1.00      7.47 o 
  -2   6   1       26.22       20.57      6.60 o 
  -1   6   1       27.13       23.14      6.16 o 
   0   6   1        9.96       12.13      6.13 o 
   1   6   1        2.10        0.59      5.04 o 
   2   6   1        4.01        4.23      5.44 o 
   3   6   1       14.06       10.76      6.74 o 
   4   6   1       25.01       21.56      7.63 o 
   5   6   1        1.90       -8.46      9.77 o 
  -4   7   1       40.79       52.70     11.40 o 
  -3   7   1       23.26       40.06     10.67 o 
  -2   7   1       33.72       25.32      9.92 o 
  -1   7   1       23.61       25.53      9.69 o 
   0   7   1       17.05       18.68      9.35 o 
   1   7   1       38.94       45.78      9.86 o 
   2   7   1        0.36       17.74      9.36 o 
   3   7   1        2.42        3.53      9.73 o 
   4   7   1       22.73       25.56     11.16 o 
  -9   0   2        4.94        7.90     17.43 o 
  -8   0   2       65.06       66.70     16.04 o 
  -7   0   2       82.74       80.41     14.18 o 
  -6   0   2      113.10      110.47      8.09 o 
  -5   0   2      793.06      757.86     14.24 o 
  -4   0   2       22.53       19.16      5.23 o 
  -3   0   2       42.34       33.91      6.74 o 
  -2   0   2     1164.28     1169.60     26.73 o 
  -1   0   2     1229.59     1149.91     13.01 o 
   0   0   2      666.27      739.03      7.44 o 
   1   0   2       63.02       75.46      2.71 o 
   2   0   2     6349.73     6592.13    514.07 o 
   3   0   2       83.92       89.94      7.90 o 
   4   0   2      373.77      316.76     14.18 o 
   5   0   2      403.07      358.59     16.73 o 
   6   0   2       37.37       40.90     11.85 o 
   7   0   2        0.60       15.57     13.48 o 
   8   0   2       18.45        4.18     15.11 o 
   9   0   2        1.66        8.83     17.89 o 
  -9   1   2        8.53       10.23     18.13 o 
  -8   1   2        9.85       11.22     10.50 o 
  -7   1   2        0.88       -2.78      6.49 o 
  -6   1   2       34.24       45.78      6.02 o 
  -5   1   2        1.09       -1.91      4.51 o 
  -4   1   2      622.59      628.81     13.43 o 
  -3   1   2      274.85      275.00      4.67 o 
  -2   1   2      392.00      356.85      7.01 o 
  -1   1   2      460.28      494.66     27.37 o 
   0   1   2     1690.29     1838.62     39.48 o 
   1   1   2     1418.37     1505.78     42.41 o 
   2   1   2      539.07      587.05     16.40 o 
   3   1   2     1408.05     1364.21     76.69 o 
   4   1   2      250.91      247.27      7.59 o 
   5   1   2      324.56      296.19     11.34 o 
   6   1   2      113.03      112.59      9.86 o 
   7   1   2       23.98       40.96      9.78 o 
   8   1   2       39.15       44.72     11.66 o 
  -8   2   2       15.62       26.26      8.71 o 
  -7   2   2       17.13       26.30      7.17 o 
  -6   2   2      381.59      389.61     11.21 o 
  -5   2   2      197.32      198.79      7.92 o 
  -4   2   2      637.52      613.17     11.87 o 
  -3   2   2      589.81      555.54      8.00 o 
  -2   2   2     1299.56     1351.08     38.34 o 
  -1   2   2       26.78       24.40      2.22 o 
   0   2   2      605.27      616.27     26.91 o 
   1   2   2       90.81       85.42      2.77 o 
   2   2   2      341.51      365.89     10.32 o 
   3   2   2      519.76      514.68     23.48 o 
   4   2   2       29.07       33.27      4.99 o 
   5   2   2       84.12       77.21      6.79 o 
   6   2   2        3.93        1.64      7.55 o 
   7   2   2       13.64        1.91      9.20 o 
   8   2   2        0.04        3.16      8.50 o 
  -8   3   2        0.13      -13.55      8.96 o 
  -7   3   2        0.29       -3.89      7.35 o 
  -6   3   2       33.91       23.23      6.47 o 
  -5   3   2      106.54       99.42      9.01 o 
  -4   3   2      309.66      300.09      7.64 o 
  -3   3   2      218.41      223.47      6.07 o 
  -2   3   2      655.15      666.97      8.51 o 
  -1   3   2      504.93      505.52      8.29 o 
   0   3   2      135.50      134.98      5.56 o 
   1   3   2       36.50       32.80      2.80 o 
   2   3   2      397.84      374.44      6.09 o 
   3   3   2      679.86      683.10     15.85 o 
   4   3   2      323.86      321.59      9.14 o 
   5   3   2      444.85      464.63     15.90 o 
   6   3   2      190.98      204.50      9.98 o 
   7   3   2      115.46      139.67     12.24 o 
   8   3   2       11.93       28.03      9.57 o 
  -7   4   2       47.63       64.38      9.11 o 
  -6   4   2       30.34       43.56      6.65 o 
  -5   4   2      243.20      253.11      8.71 o 
  -4   4   2      291.36      285.85      8.13 o 
  -3   4   2      140.83      138.30      5.78 o 
  -2   4   2      306.31      283.29      8.89 o 
  -1   4   2      249.66      266.16      5.42 o 
   0   4   2       13.19        8.85      3.11 o 
   1   4   2      143.42      128.72      4.67 o 
   2   4   2       84.01       81.64      4.71 o 
   3   4   2        8.53       16.00      4.90 o 
   4   4   2       95.55       91.27      6.87 o 
   5   4   2        7.89        4.88      7.01 o 
   6   4   2        0.01       -9.43      7.11 o 
   7   4   2        2.95       -1.72      7.15 o 
  -7   5   2        6.93        0.88      9.33 o 
  -6   5   2       15.04       12.01      9.79 o 
  -5   5   2       10.88       15.92      7.16 o 
  -4   5   2        0.02        0.51      6.15 o 
  -3   5   2       92.20       88.92      6.13 o 
  -2   5   2       93.24       90.24      9.12 o 
  -1   5   2      354.76      340.55      8.29 o 
   0   5   2        3.11        0.13      3.56 o 
   1   5   2       18.84       18.90      5.17 o 
   2   5   2      280.37      265.00     12.48 o 
   3   5   2       27.92       23.06      5.99 o 
   4   5   2       82.55       88.10      7.78 o 
   5   5   2       10.31       13.36      7.47 o 
   6   5   2       46.64       61.49      7.63 o 
   7   5   2       20.44       24.30      8.56 o 
  -5   6   2        3.08       -2.28      9.03 o 
  -4   6   2       12.63       10.01      7.49 o 
  -3   6   2        5.55       14.94      7.01 o 
  -2   6   2        3.43       -3.07      6.30 o 
  -1   6   2       11.68       13.02      6.11 o 
   0   6   2        1.86      -11.16      6.08 o 
   1   6   2       66.79       56.73      5.82 o 
   2   6   2       17.09       15.88      5.82 o 
   3   6   2       67.72       71.24      7.75 o 
   4   6   2       32.38       21.66      8.70 o 
   5   6   2        0.15       -4.96      8.36 o 
  -4   7   2        0.91        5.23     10.62 o 
  -3   7   2        0.76       -3.86      9.79 o 
  -2   7   2        9.86       10.10      9.59 o 
  -1   7   2        2.11        0.20      9.27 o 
   0   7   2        0.49       -1.63     12.55 o 
   1   7   2        8.35        4.65     13.01 o 
   2   7   2       11.96       12.35      9.27 o 
   3   7   2        1.06      -10.73      9.86 o 
   4   7   2        0.36       -1.69     10.67 o 
  -8   1   3        9.07        9.77     14.41 o 
  -7   1   3        1.44       -2.07      6.79 o 
  -6   1   3        4.39        8.38      5.42 o 
  -5   1   3       22.28       22.62      4.95 o 
  -4   1   3       40.15       39.14      3.48 o 
  -3   1   3     1463.07     1571.71     15.94 o 
  -2   1   3      304.56      317.85      6.21 o 
  -1   1   3       99.97      120.29      2.80 o 
   0   1   3     4012.27     4342.51    144.15 o 
   1   1   3      145.87      137.05      7.55 o 
   2   1   3        1.00        0.70      2.19 o 
   3   1   3      144.51      156.31     12.30 o 
   4   1   3       11.73       20.01      4.87 o 
   5   1   3       18.36       18.36      6.90 o 
   6   1   3       20.21       22.90     11.27 o 
   7   1   3        0.03        4.52      9.42 o 
   8   1   3        0.73        7.34     11.17 o 
  -8   2   3        0.51       -2.46      8.50 o 
  -7   2   3       23.93       36.11      8.57 o 
  -6   2   3       26.32       28.88      6.50 o 
  -5   2   3      196.57      184.76      7.76 o 
  -4   2   3        0.17       -1.18      3.63 o 
  -3   2   3        0.64        4.62      3.05 o 
  -2   2   3     1543.05     1679.26     35.09 o 
  -1   2   3      602.35      647.65      8.62 o 
   0   2   3      189.71      198.13      5.70 o 
   1   2   3      111.12      100.24      5.50 o 
   2   2   3       33.52       28.22      2.54 o 
   3   2   3      548.35      539.77     16.21 o 
   4   2   3       29.37       35.08      5.05 o 
   5   2   3       54.87       55.44      6.38 o 
   6   2   3      135.71      123.66      8.57 o 
   7   2   3       14.58       22.92      9.69 o 
   8   2   3       13.93       16.44     11.89 o 
  -8   3   3        5.38       12.76      9.07 o 
  -7   3   3       27.30       36.39      8.08 o 
  -6   3   3       50.13       57.85      8.32 o 
  -5   3   3       24.74       18.73      6.81 o 
  -4   3   3      193.66      210.03      7.31 o 
  -3   3   3      171.98      157.06      5.44 o 
  -2   3   3       62.84       56.13      5.53 o 
  -1   3   3      111.55      126.77      3.43 o 
   0   3   3      548.23      558.88     10.60 o 
   1   3   3      108.35      106.73      4.04 o 
   2   3   3        0.60        2.02      2.60 o 
   3   3   3       51.30       53.09      4.94 o 
   4   3   3       10.64        6.47      5.13 o 
   5   3   3      103.65      106.15      7.56 o 
   6   3   3      134.52      137.89     10.04 o 
   7   3   3        4.43        7.90     21.38 o 
   8   3   3        2.78       18.93      9.40 o 
  -7   4   3        0.25       -6.59      8.30 o 
  -6   4   3       18.48       13.17      6.20 o 
  -5   4   3       49.38       59.66     11.87 o 
  -4   4   3        8.27        0.54      4.60 o 
  -3   4   3        3.64        0.95      5.50 o 
  -2   4   3      515.14      522.29     10.57 o 
  -1   4   3       78.26       73.68      3.66 o 
   0   4   3       32.43       33.79      3.49 o 
   1   4   3      316.13      309.82      6.41 o 
   2   4   3      232.64      243.76      9.96 o 
   3   4   3      306.24      297.90     17.89 o 
   4   4   3        3.98        0.70      5.54 o 
   5   4   3       48.62       42.87      7.06 o 
   6   4   3        6.18        3.98      7.51 o 
   7   4   3        0.25        3.73      8.87 o 
  -6   5   3       26.58       22.66      9.18 o 
  -5   5   3        1.75        3.25      7.13 o 
  -4   5   3        2.66       -3.82      6.16 o 
  -3   5   3       15.02       12.95      5.89 o 
  -2   5   3        0.39        0.90      5.08 o 
  -1   5   3      205.68      193.28      7.68 o 
   0   5   3        1.34       -2.52      4.14 o 
   1   5   3        0.39       -6.34      6.16 o 
   2   5   3        6.28       -6.84      6.27 o 
   3   5   3       22.02       19.51      7.31 o 
   4   5   3        0.02       -0.66      7.80 o 
   5   5   3        0.20       -5.23      8.87 o 
   6   5   3        8.62       -7.62     10.43 o 
  -5   6   3        1.85       -6.37      8.48 o 
  -4   6   3        9.51        9.05      8.49 o 
  -3   6   3       47.72       53.92      7.67 o 
  -2   6   3       27.12       32.30      6.78 o 
  -1   6   3       63.83       65.54      6.97 o 
   0   6   3        2.22       -4.15      7.90 o 
   1   6   3      122.20      139.88     10.74 o 
   2   6   3       40.60       43.64      7.99 o 
   3   6   3        9.50       -2.71      9.41 o 
   4   6   3        8.93       -0.09      9.59 o 
   5   6   3       13.42       19.02      8.56 o 
  -4   7   3        6.61        6.97     14.64 o 
  -3   7   3        0.03       -0.23     13.71 o 
  -2   7   3       17.54       10.62      9.99 o 
  -1   7   3        7.87        7.90     12.78 o 
   0   7   3        1.72        1.39     12.78 o 
   1   7   3        3.84        9.08     11.34 o 
   2   7   3        0.27       -1.39      9.44 o 
   3   7   3        6.14        3.06     10.01 o 
   4   7   3        4.86        7.43     10.41 o 
  -8   0   4       32.70       59.73     15.57 o 
  -7   0   4        5.76        5.35     12.08 o 
  -6   0   4       79.82       82.55      7.65 o 
  -5   0   4      116.76      118.05     11.74 o 
  -4   0   4      172.70      186.22     17.08 o 
  -3   0   4        1.67       -4.61      3.40 o 
  -2   0   4      819.06      880.10     12.20 o 
  -1   0   4      912.77      964.64      9.66 o 
   0   0   4       21.69       14.81      2.23 o 
   1   0   4    20639.33    22621.16    438.23 o 
   2   0   4      535.14      499.05      9.93 o 
   3   0   4       91.40       94.12      8.83 o 
   4   0   4      791.84      825.48     21.61 o 
   5   0   4      178.27      189.17     14.18 o 
   6   0   4       32.21       49.73     12.08 o 
   7   0   4        1.37       -6.51     12.78 o 
   8   0   4       26.38       58.33     17.89 o 
  -8   1   4       94.89       93.70     11.82 o 
  -7   1   4      153.84      157.53      8.90 o 
  -6   1   4      197.70      187.00      8.22 o 
  -5   1   4      111.32      103.31      6.15 o 
  -4   1   4      296.20      264.56      5.83 o 
  -3   1   4     1337.08     1254.70     18.22 o 
  -2   1   4      983.78      916.88     11.32 o 
  -1   1   4     1100.23     1114.59     37.65 o 
   0   1   4     4912.01     5461.49    122.23 o 
   1   1   4    10604.69    11561.76    300.84 o 
   2   1   4      225.45      211.96      7.92 o 
   3   1   4     1226.74     1170.41     44.98 o 
   4   1   4      208.80      187.40      7.09 o 
   5   1   4      191.00      197.35     10.35 o 
   6   1   4       14.93       18.03      8.21 o 
   7   1   4        0.40        5.44     10.46 o 
   8   1   4       25.85       36.14     11.83 o 
  -8   2   4       23.56       31.41      8.74 o 
  -7   2   4        0.02        2.37      6.86 o 
  -6   2   4        0.16       -0.58      5.69 o 
  -5   2   4       12.62       18.05      5.22 o 
  -4   2   4      158.07      145.33     10.98 o 
  -3   2   4      181.23      185.78      5.98 o 
  -2   2   4      725.07      767.86     10.27 o 
  -1   2   4       61.49       54.47      2.27 o 
   0   2   4       97.98      117.03      2.58 o 
   1   2   4      248.23      268.31      4.39 o 
   2   2   4      727.99      713.12     18.62 o 
   3   2   4        0.09       -4.27      2.87 o 
   4   2   4      278.31      280.44      8.33 o 
   5   2   4       77.86       82.79      6.71 o 
   6   2   4       94.85      102.86      8.10 o 
   7   2   4        2.08        6.68      9.77 o 
   8   2   4       20.30       31.14     12.32 o 
  -8   3   4        4.04       26.39      9.31 o 
  -7   3   4       15.27       21.64      7.64 o 
  -6   3   4       16.86       14.15      6.47 o 
  -5   3   4       31.08       33.00      6.35 o 
  -4   3   4      157.72      143.43      6.89 o 
  -3   3   4      358.14      327.83      9.25 o 
  -2   3   4      416.90      395.56     13.25 o 
  -1   3   4      697.77      691.66     16.91 o 
   0   3   4     1272.75     1275.42     24.59 o 
   1   3   4      545.45      468.68     12.44 o 
   2   3   4      116.75      108.70      4.07 o 
   3   3   4       41.84       44.21      5.98 o 
   4   3   4       50.78       57.57      5.83 o 
   5   3   4       19.36       15.57      6.11 o 
   6   3   4        8.17       10.54      7.09 o 
   7   3   4       51.40       61.85      9.12 o 
   8   3   4       17.89       30.79     24.87 o 
  -7   4   4       11.94       10.30     10.46 o 
  -6   4   4        0.13       -2.34      8.17 o 
  -5   4   4        9.34        6.62      5.54 o 
  -4   4   4       19.36       18.31      4.94 o 
  -3   4   4      153.27      136.90      7.75 o 
  -2   4   4        6.69        4.32      3.82 o 
  -1   4   4       93.60       96.03      3.83 o 
   0   4   4       84.43       72.12      3.98 o 
   1   4   4       33.85       31.55      3.71 o 
   2   4   4       12.31        7.61      4.90 o 
   3   4   4       68.53       63.08      5.78 o 
   4   4   4        0.46        1.18      5.63 o 
   5   4   4        8.15       13.10      6.82 o 
   6   4   4        0.02        0.94      7.69 o 
   7   4   4       15.19        7.59     10.17 o 
  -6   5   4       17.41       24.71      8.50 o 
  -5   5   4        1.23        0.56      8.74 o 
  -4   5   4       26.67       27.77      6.78 o 
  -3   5   4        4.14        1.21      5.54 o 
  -2   5   4       10.21       15.09      5.39 o 
  -1   5   4      296.62      312.78      9.11 o 
   0   5   4       69.86       71.86      5.13 o 
   1   5   4      128.30      124.35      8.87 o 
   2   5   4      165.53      157.87     16.58 o 
   3   5   4       25.55       20.13      7.72 o 
   4   5   4       62.12       55.07     16.38 o 
   5   5   4        1.78       -2.09      9.20 o 
   6   5   4        7.71        7.46     10.67 o 
  -5   6   4        0.92        9.39      8.60 o 
  -4   6   4        6.10        9.38      7.45 o 
  -3   6   4       12.92       16.30      7.01 o 
  -2   6   4       13.81        7.37      6.69 o 
  -1   6   4       10.59       14.37      7.88 o 
   0   6   4       36.09       38.85      8.22 o 
   1   6   4       21.75       11.83      7.64 o 
   2   6   4       56.19       59.85      7.71 o 
   3   6   4       52.82       38.76      9.36 o 
   4   6   4        3.47       -0.77      9.45 o 
   5   6   4        0.09       -4.68     10.88 o 
  -3   7   4        0.30       10.64     11.08 o 
  -2   7   4       20.34       15.15     10.46 o 
  -1   7   4       15.04       16.27      9.96 o 
   0   7   4       33.52       20.83      9.61 o 
   1   7   4        4.06       15.21      7.09 o 
   2   7   4       85.39       90.55      8.29 o 
   3   7   4        1.01        8.35      8.77 o 
  -8   1   5        3.31       20.71     10.34 o 
  -7   1   5        0.00        1.13      6.51 o 
  -6   1   5        6.02        1.02      6.10 o 
  -5   1   5       79.98       79.04      6.04 o 
  -4   1   5       59.33       63.66      4.11 o 
  -3   1   5        3.75        3.64      2.84 o 
  -2   1   5      351.29      382.95      5.36 o 
  -1   1   5      174.54      185.22      3.34 o 
   0   1   5      297.61      314.49     34.67 o 
   1   1   5      288.36      295.91     11.37 o 
   2   1   5      761.35      748.78     27.70 o 
   3   1   5      223.90      214.19     15.06 o 
   4   1   5        5.65        4.84      4.72 o 
   5   1   5       16.81       17.21      5.89 o 
   6   1   5       21.64       23.07      8.63 o 
   7   1   5        8.63       13.61      9.84 o 
   8   1   5        0.88        9.51     11.66 o 
  -8   2   5        4.54        1.55      8.69 o 
  -7   2   5        0.11       -5.43      6.79 o 
  -6   2   5        7.25       10.91      5.84 o 
  -5   2   5        4.92        3.59      4.99 o 
  -4   2   5        0.27        4.39      4.25 o 
  -3   2   5       76.26       76.20      3.67 o 
  -2   2   5        2.30        5.40      2.28 o 
  -1   2   5        7.56       13.09      1.94 o 
   0   2   5       75.39       74.62      2.73 o 
   1   2   5      134.27      122.24      3.52 o 
   2   2   5      718.60      768.53     32.89 o 
   3   2   5       26.03       20.47      3.24 o 
   4   2   5      153.57      134.44      6.81 o 
   5   2   5        6.51        8.10      5.96 o 
   6   2   5        7.38        9.14      6.86 o 
   7   2   5       15.14       22.39     10.10 o 
   8   2   5        4.98        4.08     11.99 o 
  -8   3   5        0.96        8.20     11.57 o 
  -7   3   5        5.64        5.24      7.70 o 
  -6   3   5       10.48       15.46      6.59 o 
  -5   3   5       67.76       54.02      6.31 o 
  -4   3   5       16.63       13.32      4.20 o 
  -3   3   5        0.06        6.46      3.74 o 
  -2   3   5        0.18       -2.74      3.33 o 
  -1   3   5      645.14      679.25      8.14 o 
   0   3   5       50.26       49.73      2.92 o 
   1   3   5      157.76      179.19     12.44 o 
   2   3   5       12.90        7.96      2.96 o 
   3   3   5       11.68        1.91      4.22 o 
   4   3   5      290.53      263.61     10.15 o 
   5   3   5       42.16       39.32      6.44 o 
   6   3   5       29.37       33.73      7.60 o 
   7   3   5        5.58        4.41      8.62 o 
   8   3   5        6.52        8.72     18.24 o 
  -7   4   5       26.55       45.02     11.18 o 
  -6   4   5       17.75       18.43      9.11 o 
  -5   4   5       68.26       77.09      7.58 o 
  -4   4   5       39.70       45.63      6.26 o 
  -3   4   5      128.60      140.26      7.13 o 
  -2   4   5       11.65        8.52      4.63 o 
  -1   4   5       11.79       12.35      4.32 o 
   0   4   5       75.86       71.38      5.09 o 
   1   4   5       26.81       23.45      7.95 o 
   2   4   5        1.33        0.45      4.19 o 
   3   4   5       75.47       67.31      5.91 o 
   4   4   5        2.07        9.09      5.76 o 
   5   4   5       22.67       30.27     10.42 o 
   6   4   5        3.06        7.49      8.01 o 
   7   4   5        0.89      -13.50      8.99 o 
  -6   5   5        1.24        4.69     10.00 o 
  -5   5   5        0.01       -3.87      7.24 o 
  -4   5   5       20.08       14.68      6.61 o 
  -3   5   5        4.32        0.89      5.50 o 
  -2   5   5        7.76       -3.51      5.50 o 
  -1   5   5       13.94       11.89      5.22 o 
   0   5   5      132.90      129.66      7.13 o 
   1   5   5      158.16      156.78     10.23 o 
   2   5   5       76.16       88.49     10.45 o 
   3   5   5      123.91      144.28     11.13 o 
   4   5   5       66.61       75.15      9.61 o 
   5   5   5        6.91        8.83      9.70 o 
   6   5   5       16.97       18.60     10.88 o 
  -5   6   5       17.08       23.26     10.69 o 
  -4   6   5       53.42       56.14     10.42 o 
  -3   6   5       32.87       48.26      9.59 o 
  -2   6   5       54.37       70.24      9.59 o 
  -1   6   5      138.63      158.01     13.13 o 
   0   6   5        8.34        9.38      7.77 o 
   1   6   5       81.70       82.12      9.45 o 
   2   6   5       10.28       12.39      7.29 o 
   3   6   5       32.67       24.44      9.42 o 
   4   6   5        2.21       -0.98     17.20 o 
   5   6   5        1.27       -8.07     20.22 o 
  -3   7   5       23.63       35.42     11.81 o 
  -2   7   5        2.00        3.85     10.58 o 
  -1   7   5        5.91       -5.50     12.32 o 
   0   7   5        6.89       12.05      9.53 o 
   1   7   5       14.80       22.34     10.17 o 
   2   7   5       26.25       14.33      8.87 o 
   3   7   5        0.01        6.09     10.95 o 
  -8   0   6       13.75       12.08     14.18 o 
  -7   0   6      111.38       99.00     14.64 o 
  -6   0   6       41.94       34.16     10.46 o 
  -5   0   6        5.10       11.48      6.16 o 
  -4   0   6      271.84      259.17      8.86 o 
  -3   0   6      154.83      137.33     14.99 o 
  -2   0   6       88.90       81.21      4.68 o 
  -1   0   6      154.26      133.43      4.69 o 
   0   0   6     1288.93     1368.49     12.89 o 
   1   0   6        8.40       17.65      2.10 o 
   2   0   6      856.47      799.98     21.60 o 
   3   0   6      615.80      595.05      9.19 o 
   4   0   6      450.80      492.92     18.13 o 
   5   0   6      278.99      268.89     16.27 o 
   6   0   6      252.34      253.32     18.36 o 
   7   0   6       16.04       25.10     14.18 o 
   8   0   6       11.29       17.43     16.97 o 
  -8   1   6       72.06       95.75     11.97 o 
  -7   1   6        4.64       14.62      6.98 o 
  -6   1   6      110.01      121.56      7.83 o 
  -5   1   6     1040.57     1032.50     15.09 o 
  -4   1   6      486.26      442.11     16.50 o 
  -3   1   6       65.04       54.61      3.53 o 
  -2   1   6      174.65      163.92      4.08 o 
  -1   1   6     1826.16     1813.91     23.98 o 
   0   1   6        3.23        6.63      2.17 o 
   1   1   6       76.16       77.33      5.23 o 
   2   1   6      106.41      108.55      6.44 o 
   3   1   6     1567.44     1650.99     35.06 o 
   4   1   6        0.16       -1.33      4.63 o 
   5   1   6        9.67        4.45      8.55 o 
   6   1   6       23.36       27.03      9.03 o 
   7   1   6        0.42       -5.74     11.27 o 
   8   1   6        0.07      -13.13     12.08 o 
  -8   2   6        6.44       -3.95     10.79 o 
  -7   2   6        0.55       -9.58      7.13 o 
  -6   2   6        5.37       -2.52      6.03 o 
  -5   2   6      144.07      153.13      9.81 o 
  -4   2   6      183.78      179.11      8.12 o 
  -3   2   6      730.40      706.77     18.57 o 
  -2   2   6      541.51      544.68     14.02 o 
  -1   2   6     1308.53     1376.58     28.10 o 
   0   2   6      311.20      318.78     18.37 o 
   1   2   6      735.38      800.14     15.36 o 
   2   2   6        0.23        7.01      2.55 o 
   3   2   6      182.07      172.69      9.20 o 
   4   2   6      651.51      649.16     13.15 o 
   5   2   6        5.99       14.06      8.79 o 
   6   2   6      219.69      237.01     10.46 o 
   7   2   6       44.29       53.58     23.94 o 
   8   2   6       14.94       24.48     12.48 o 
  -8   3   6       11.32       -9.05     11.31 o 
  -7   3   6       24.56       21.24      8.02 o 
  -6   3   6       36.60       42.23     10.94 o 
  -5   3   6      102.04       92.45      6.95 o 
  -4   3   6       66.08       57.50      5.58 o 
  -3   3   6      127.47      117.43      5.18 o 
  -2   3   6       67.22       64.17      4.62 o 
  -1   3   6      238.21      231.51      4.81 o 
   0   3   6        7.41        6.91      2.12 o 
   1   3   6       97.27       95.86      3.79 o 
   2   3   6      186.42      186.32      6.88 o 
   3   3   6        8.37        6.81      4.43 o 
   4   3   6        4.72        6.12      8.18 o 
   5   3   6       12.68       10.53      5.92 o 
   6   3   6       11.53       17.95      7.38 o 
   7   3   6       14.71       21.10      9.03 o 
   8   3   6       10.41       18.26     13.22 o 
  -7   4   6        0.34        5.61     18.71 o 
  -6   4   6        8.30       15.39     12.32 o 
  -5   4   6       19.86       28.28     13.71 o 
  -4   4   6      184.10      172.25      8.33 o 
  -3   4   6      270.03      246.09      9.48 o 
  -2   4   6      176.24      171.85      7.06 o 
  -1   4   6      391.48      385.24     10.50 o 
   0   4   6      463.56      471.51      9.32 o 
   1   4   6        0.31        7.52      4.20 o 
   2   4   6      123.21      146.77     19.31 o 
   3   4   6       80.85       98.21      6.97 o 
   4   4   6       44.70       43.75      8.83 o 
   5   4   6      127.89      122.65     11.09 o 
   6   4   6        5.79        2.01      9.94 o 
   7   4   6       34.56       37.39     12.15 o 
  -6   5   6       63.96       70.92     11.97 o 
  -5   5   6        0.20       -3.27      7.43 o 
  -4   5   6       94.96       95.45      8.12 o 
  -3   5   6       70.94       72.47      6.95 o 
  -2   5   6       39.84       34.71     11.62 o 
  -1   5   6        6.74       11.03      6.62 o 
   0   5   6        4.09        1.71      6.16 o 
   1   5   6       61.44       46.90     12.78 o 
   2   5   6       13.79        6.88      5.70 o 
   3   5   6        0.80       -4.63      6.25 o 
   4   5   6       18.02       10.01      8.29 o 
   5   5   6       13.11       11.80      9.61 o 
   6   5   6        0.10       -8.58     10.92 o 
  -5   6   6        1.26       12.75     11.47 o 
  -4   6   6        0.00       -8.84      9.43 o 
  -3   6   6        0.38       19.82      9.99 o 
  -2   6   6        5.74        2.91      8.62 o 
  -1   6   6        7.92       11.93      8.36 o 
   0   6   6        1.18        3.72     11.27 o 
   1   6   6        2.84       -2.63      8.03 o 
   2   6   6       15.39       16.03      7.44 o 
   3   6   6       25.06       46.56     12.53 o 
   4   6   6       18.15       13.57     17.66 o 
   5   6   6       25.04       26.02     22.19 o 
  -3   7   6       19.71       17.96     12.04 o 
  -2   7   6        9.35        4.77     10.65 o 
  -1   7   6        1.60       11.58     10.26 o 
   0   7   6        3.65        2.83      9.75 o 
   1   7   6        3.26       -8.69     16.15 o 
   2   7   6       35.64       28.08      9.33 o 
   3   7   6        0.04       17.18     14.41 o 
  -8   1   7        4.38        2.96     10.17 o 
  -7   1   7       27.46       26.19     10.34 o 
  -6   1   7       51.79       51.72      6.57 o 
  -5   1   7       69.84       91.86      6.86 o 
  -4   1   7       28.57       25.26      3.84 o 
  -3   1   7        0.46       -2.47      3.03 o 
  -2   1   7     1066.31     1171.39     15.87 o 
  -1   1   7      356.66      412.10      6.05 o 
   0   1   7      260.72      249.55     12.90 o 
   1   1   7      334.89      336.48      9.58 o 
   2   1   7      387.87      377.61     16.17 o 
   3   1   7       28.53       35.06      4.29 o 
   4   1   7       13.96        3.32      6.53 o 
   5   1   7        0.58       10.52      5.94 o 
   6   1   7        1.45        2.19      8.79 o 
   7   1   7        1.68       17.66     10.41 o 
   8   1   7        0.23        6.36     11.89 o 
  -8   2   7        6.79        4.79     11.23 o 
  -7   2   7       18.49        9.54      7.31 o 
  -6   2   7       58.78       61.48      7.01 o 
  -5   2   7        0.28       -1.43      5.32 o 
  -4   2   7      140.97      134.64      6.46 o 
  -3   2   7      142.58      145.44      6.31 o 
  -2   2   7      110.70      119.52      4.01 o 
  -1   2   7      258.70      275.25      5.83 o 
   0   2   7       67.96       73.89      4.33 o 
   1   2   7      381.54      372.64      9.47 o 
   2   2   7       28.25       26.17      2.89 o 
   3   2   7        8.03       10.14      3.59 o 
   4   2   7      193.25      177.25      6.18 o 
   5   2   7       16.13       18.40      6.25 o 
   6   2   7       11.13       13.90      7.22 o 
   7   2   7       83.08       97.03     16.85 o 
   8   2   7        2.27      -12.27     12.32 o 
  -7   3   7        3.63       10.22     10.09 o 
  -6   3   7       19.79       19.16      8.59 o 
  -5   3   7       73.02       59.21      8.03 o 
  -4   3   7        3.70        7.71      6.22 o 
  -3   3   7      127.83      129.03      6.40 o 
  -2   3   7      269.71      265.07      6.04 o 
  -1   3   7      224.80      243.00      5.70 o 
   0   3   7       40.50       43.56      3.80 o 
   1   3   7      329.13      336.78     20.92 o 
   2   3   7      130.08      118.08      4.39 o 
   3   3   7       93.81       99.44      4.89 o 
   4   3   7       22.81       11.57      5.49 o 
   5   3   7        0.35       -5.61      6.09 o 
   6   3   7      115.84      116.82      9.14 o 
   7   3   7       15.54        5.23      8.87 o 
  -7   4   7        4.25        2.62     22.31 o 
  -6   4   7       16.77       23.05      9.82 o 
  -5   4   7       14.21       34.72      8.83 o 
  -4   4   7       38.19       27.30      6.15 o 
  -3   4   7      204.30      198.77     10.48 o 
  -2   4   7       10.74       11.48      4.87 o 
  -1   4   7       52.80       57.47      6.98 o 
   0   4   7      117.75      113.20     16.27 o 
   1   4   7       18.76       19.43      4.74 o 
   2   4   7       34.64       33.55      4.65 o 
   3   4   7       95.16       98.33     10.25 o 
   4   4   7       48.17       46.02      8.13 o 
   5   4   7        0.03      -11.54      8.63 o 
   6   4   7        0.03        6.88     10.35 o 
   7   4   7       17.73       20.52     11.89 o 
  -6   5   7        1.45       -0.99     10.33 o 
  -5   5   7       75.87       67.21     10.81 o 
  -4   5   7        3.89       -4.83      8.12 o 
  -3   5   7        0.09        3.96     11.04 o 
  -2   5   7       51.75       60.76      8.27 o 
  -1   5   7       24.66       19.61     13.83 o 
   0   5   7        6.44        3.56      5.26 o 
   1   5   7        2.02        4.47      5.29 o 
   2   5   7      126.44      119.94     11.67 o 
   3   5   7        4.88        5.01      6.59 o 
   4   5   7       20.74       10.06      8.95 o 
   5   5   7        8.51        8.90     10.01 o 
   6   5   7       12.67       11.99     11.58 o 
  -5   6   7        1.24        4.94     19.87 o 
  -4   6   7        4.22        4.38     10.29 o 
  -3   6   7        0.11        6.65      9.15 o 
  -2   6   7        0.58        8.19      8.87 o 
  -1   6   7        0.28        9.02      8.20 o 
   0   6   7       11.57        6.65      8.29 o 
   1   6   7        1.99        5.69      8.22 o 
   2   6   7       20.96       26.84      7.70 o 
   3   6   7        1.78        3.44      7.99 o 
   4   6   7        2.85       14.63     14.76 o 
   5   6   7        1.29        4.86     11.28 o 
  -3   7   7       18.51       35.11     12.18 o 
  -2   7   7       10.01       -0.61     10.98 o 
  -1   7   7       45.49       70.86     11.51 o 
   0   7   7       18.03       15.03     11.16 o 
   1   7   7        4.06        6.53     10.22 o 
   2   7   7       26.26       30.70      9.65 o 
   3   7   7        5.23      -10.43     11.31 o 
  -8   0   8       41.21       64.84     16.27 o 
  -7   0   8      169.35      185.92     17.20 o 
  -6   0   8       14.66       31.14     11.16 o 
  -5   0   8      931.79      938.08     17.38 o 
  -4   0   8      132.95      138.92      7.55 o 
  -3   0   8      306.50      291.17      8.63 o 
  -2   0   8     1096.05     1057.22     44.85 o 
  -1   0   8        2.26       13.75      3.67 o 
   0   0   8     2074.27     1975.98     23.24 o 
   1   0   8      339.31      322.74     19.42 o 
   2   0   8       41.08       42.28      3.71 o 
   3   0   8       44.09       50.91      4.55 o 
   4   0   8      335.36      335.72     10.88 o 
   5   0   8        7.06       10.92     11.16 o 
   6   0   8       26.46       28.82     12.32 o 
   7   0   8       11.57       -1.39     15.11 o 
   8   0   8        3.44       12.55     18.59 o 
  -8   1   8        9.83       20.74     13.13 o 
  -7   1   8        1.27        9.95      8.95 o 
  -6   1   8       24.53       19.66      6.42 o 
  -5   1   8        0.03       -1.96      5.32 o 
  -4   1   8        8.76       10.63      3.84 o 
  -3   1   8      167.24      175.25      5.80 o 
  -2   1   8      191.40      213.48      4.94 o 
  -1   1   8        1.72        3.68      2.47 o 
   0   1   8       58.01       64.04      2.42 o 
   1   1   8      397.09      407.53     15.49 o 
   2   1   8     1838.00     1820.24     34.75 o 
   3   1   8      298.30      269.61      6.65 o 
   4   1   8      184.04      186.45      6.39 o 
   5   1   8      106.56      103.60      8.01 o 
   6   1   8       61.09       63.57      9.66 o 
   7   1   8       11.97       20.82     10.62 o 
   8   1   8        2.19       16.03     13.30 o 
  -8   2   8       13.31       22.28     12.04 o 
  -7   2   8       66.45       70.72      8.50 o 
  -6   2   8       57.43       50.38      7.33 o 
  -5   2   8       37.54       41.28      5.93 o 
  -4   2   8      211.69      198.83      7.97 o 
  -3   2   8      164.22      150.60      7.21 o 
  -2   2   8      234.16      220.77      4.99 o 
  -1   2   8     1182.42     1200.95     50.21 o 
   0   2   8      824.90      817.41     21.02 o 
   1   2   8     1042.86     1059.17     26.00 o 
   2   2   8      530.50      481.99     20.43 o 
   3   2   8      102.71       94.72      4.77 o 
   4   2   8       67.06       73.00      6.44 o 
   5   2   8        6.71        6.58      6.37 o 
   6   2   8        6.17       15.04      7.62 o 
   7   2   8        1.16       -2.69     11.17 o 
   8   2   8       17.99       11.03     19.99 o 
  -7   3   8       13.27       17.97     16.27 o 
  -6   3   8       10.03       13.70      8.69 o 
  -5   3   8        7.21        7.87      7.14 o 
  -4   3   8        0.19        2.93      7.44 o 
  -3   3   8       20.41       19.66      5.98 o 
  -2   3   8        7.01        9.39      5.40 o 
  -1   3   8       30.30       30.51      4.28 o 
   0   3   8       10.85       16.00      3.96 o 
   1   3   8        3.90        7.47      4.14 o 
   2   3   8       22.46       21.36      5.13 o 
   3   3   8       23.15       26.40      5.08 o 
   4   3   8        3.85        6.50      5.51 o 
   5   3   8       23.85       26.91      6.78 o 
   6   3   8        0.32       -0.47     13.97 o 
   7   3   8        9.62       16.18     11.41 o 
  -7   4   8        7.51       -7.45     11.08 o 
  -6   4   8       29.09       42.15     19.06 o 
  -5   4   8       14.40       25.82      8.70 o 
  -4   4   8        0.54        1.17      8.37 o 
  -3   4   8      156.88      150.78      9.69 o 
  -2   4   8      212.92      192.93     22.19 o 
  -1   4   8      129.38      140.80      8.63 o 
   0   4   8      430.04      447.80     38.93 o 
   1   4   8      425.47      400.48     20.50 o 
   2   4   8      359.47      354.24     16.74 o 
   3   4   8       35.10       36.46      6.38 o 
   4   4   8       25.67       36.68      8.60 o 
   5   4   8       19.43        9.41     10.57 o 
   6   4   8        2.58       14.19     10.51 o 
   7   4   8        8.39        4.37     11.99 o 
  -6   5   8        3.69       11.73     11.38 o 
  -5   5   8        2.08        1.47     10.46 o 
  -4   5   8       29.82       35.78      8.97 o 
  -3   5   8        0.16        4.60      7.87 o 
  -2   5   8      109.74      105.22      9.61 o 
  -1   5   8       14.47        8.89      6.98 o 
   0   5   8        3.44        9.10      5.49 o 
   1   5   8        0.25        0.74      5.40 o 
   2   5   8        2.59        4.68      6.23 o 
   3   5   8       31.46       42.64      7.37 o 
   4   5   8       21.39       31.39      9.23 o 
   5   5   8        2.95       -9.07      9.94 o 
   6   5   8        0.36        2.59     25.68 o 
  -5   6   8        0.08       -3.79     11.28 o 
  -4   6   8       12.79       10.17     10.62 o 
  -3   6   8       20.24       17.71      9.66 o 
  -2   6   8        5.75       -4.15      8.57 o 
  -1   6   8       43.82       43.52      8.97 o 
   0   6   8        0.95        6.74      6.68 o 
   1   6   8       23.03       21.95      8.78 o 
   2   6   8       43.29       41.80     11.99 o 
   3   6   8        5.60        4.03      7.98 o 
   4   6   8        0.39       -7.11     10.06 o 
  -2   7   8        5.17       -7.10     10.55 o 
  -1   7   8        0.53       -8.91     10.29 o 
   0   7   8        0.02        5.77     10.69 o 
   1   7   8        1.49        5.60     11.16 o 
   2   7   8        0.26        8.00      9.66 o 
  -8   1   9        6.96        4.42     11.01 o 
  -7   1   9        9.27       12.21     11.62 o 
  -6   1   9        0.61        1.94      6.25 o 
  -5   1   9        1.53       -5.19      5.37 o 
  -4   1   9      181.87      161.00      5.81 o 
  -3   1   9        9.92       10.71      3.46 o 
  -2   1   9        6.40        3.81      2.93 o 
  -1   1   9      166.64      172.76      7.72 o 
   0   1   9      191.30      194.25      9.00 o 
   1   1   9       58.63       60.67      3.05 o 
   2   1   9      218.80      211.50      4.46 o 
   3   1   9        8.70        8.46      3.32 o 
   4   1   9        1.72       -3.25      4.70 o 
   5   1   9        2.77       -8.81      6.15 o 
   6   1   9        6.60        8.18      9.26 o 
   7   1   9       11.44       22.16     11.34 o 
   8   1   9        3.76       14.46     13.55 o 
  -8   2   9        6.99       32.54     17.66 o 
  -7   2   9        0.28      -20.31     10.15 o 
  -6   2   9        2.41        2.33      9.26 o 
  -5   2   9       23.99       25.47      6.32 o 
  -4   2   9        2.25        3.09      4.99 o 
  -3   2   9        0.14        2.88      3.61 o 
  -2   2   9      167.80      162.38      6.31 o 
  -1   2   9        1.55        6.33      3.74 o 
   0   2   9        6.29        7.52      3.80 o 
   1   2   9      161.75      171.21      7.38 o 
   2   2   9        3.21        7.67      2.83 o 
   3   2   9      104.94       99.45      6.81 o 
   4   2   9        0.90        5.63      4.59 o 
   5   2   9        2.39       -0.88      9.68 o 
   6   2   9        2.01       -5.21      7.36 o 
   7   2   9        0.02      -12.81     11.18 o 
   8   2   9        0.36       -6.77     13.28 o 
  -7   3   9       23.73       41.62     10.98 o 
  -6   3   9        1.10        3.07      8.74 o 
  -5   3   9        3.62       11.69      9.64 o 
  -4   3   9        0.58       -2.73      6.97 o 
  -3   3   9        1.02        7.30      8.48 o 
  -2   3   9      233.22      237.60      7.69 o 
  -1   3   9       38.84       33.32      4.54 o 
   0   3   9       13.55       21.05      4.32 o 
   1   3   9      141.57      149.04      6.56 o 
   2   3   9        0.67       -2.89      3.86 o 
   3   3   9        5.67        1.48      4.41 o 
   4   3   9        0.05        1.16      7.68 o 
   5   3   9       12.05        8.95      8.86 o 
   6   3   9        9.07        1.79     10.17 o 
   7   3   9        4.74        6.46     11.58 o 
  -7   4   9        3.78        0.00     15.80 o 
  -6   4   9       24.08       21.18     10.69 o 
  -5   4   9        2.09       -6.75      8.54 o 
  -4   4   9       36.34       43.64      8.20 o 
  -3   4   9        0.92       -0.89      7.22 o 
  -2   4   9      185.44      187.62     10.25 o 
  -1   4   9        2.65        2.71      6.02 o 
   0   4   9       20.81       38.87     11.04 o 
   1   4   9       74.24       68.41      6.03 o 
   2   4   9      109.55      120.71     13.42 o 
   3   4   9       27.86       40.15      6.59 o 
   4   4   9       37.91       34.03      8.69 o 
   5   4   9       59.71       64.66     10.18 o 
   6   4   9        6.40        6.72     10.93 o 
  -6   5   9       13.16        8.32     11.67 o 
  -5   5   9       25.28       35.82     10.90 o 
  -4   5   9       23.49       21.92      9.49 o 
  -3   5   9      159.15      177.98     15.69 o 
  -2   5   9       36.03       32.68      8.22 o 
  -1   5   9        4.83        1.07      7.11 o 
   0   5   9       65.06       66.76      6.64 o 
   1   5   9        3.31        7.07      5.73 o 
   2   5   9        0.66       -0.03      6.46 o 
   3   5   9       14.57       15.39      7.09 o 
   4   5   9        0.14      -10.01      9.02 o 
   5   5   9        2.85        5.58     10.27 o 
   6   5   9        0.53       -5.98     14.64 o 
  -4   6   9        3.21       14.79     17.20 o 
  -3   6   9       16.02       13.08     10.34 o 
  -2   6   9       24.12       22.43      9.30 o 
  -1   6   9       43.31       27.90      8.97 o 
   0   6   9       41.08       45.67      7.41 o 
   1   6   9       31.96       27.57      9.53 o 
   2   6   9       78.20       87.10      9.14 o 
   3   6   9       29.02       17.28     14.97 o 
   4   6   9       18.17       36.99     11.28 o 
  -2   7   9        0.02       10.25     10.88 o 
  -1   7   9       14.87       15.21     10.82 o 
   0   7   9       13.97       21.87     10.81 o 
   1   7   9        7.87       14.16     11.07 o 
   2   7   9        1.46       18.44      9.76 o 
  -8   0  10       15.08       35.56     16.50 o 
  -7   0  10      111.23      133.63     16.27 o 
  -6   0  10       11.47       -3.02     10.69 o 
  -5   0  10      504.07      524.93     18.01 o 
  -4   0  10      675.23      661.39     14.29 o 
  -3   0  10      283.52      282.96      9.27 o 
  -2   0  10      158.57      152.67      6.88 o 
  -1   0  10      295.77      258.52      7.87 o 
   0   0  10      782.38      792.55     14.87 o 
   1   0  10      140.42      153.25      8.92 o 
   2   0  10       67.55       73.68      4.66 o 
   3   0  10        2.63        3.36      4.45 o 
   4   0  10       72.27       79.84      6.04 o 
   5   0  10       15.43        0.23     12.32 o 
   6   0  10        0.72       -6.97     13.48 o 
   7   0  10        3.77      -15.80     15.57 o 
   8   0  10        0.17        6.04     19.75 o 
  -8   1  10        1.16       21.50     12.43 o 
  -7   1  10       16.87       18.96      9.61 o 
  -6   1  10        0.64       10.71      6.42 o 
  -5   1  10        0.07       -2.99      5.41 o 
  -4   1  10      781.48      785.90     14.49 o 
  -3   1  10      251.63      258.65      7.35 o 
  -2   1  10      207.70      227.62      7.48 o 
  -1   1  10      317.46      300.43     11.96 o 
   0   1  10      904.60      835.92     31.63 o 
   1   1  10      319.01      301.70     12.44 o 
   2   1  10       17.84       19.45      2.89 o 
   3   1  10      204.09      205.68      5.63 o 
   4   1  10      474.03      509.31     12.85 o 
   5   1  10       96.72       98.25      6.37 o 
   6   1  10       35.28       64.38     10.95 o 
   7   1  10       74.67       73.69     15.57 o 
   8   1  10        9.95       28.73     29.86 o 
  -7   2  10       12.03       25.31     10.43 o 
  -6   2  10       31.50       48.61      9.37 o 
  -5   2  10      152.04      143.01     16.85 o 
  -4   2  10      185.77      170.91      9.69 o 
  -3   2  10        4.87        5.95      4.46 o 
  -2   2  10       57.38       50.76      9.02 o 
  -1   2  10       11.06       16.84      4.15 o 
   0   2  10       87.49       85.78      5.28 o 
   1   2  10        3.93        6.60      3.54 o 
   2   2  10       17.68       21.07      3.52 o 
   3   2  10      245.41      233.92     10.47 o 
   4   2  10       12.32       12.04      4.98 o 
   5   2  10        6.65        3.02      6.97 o 
   6   2  10        2.45        7.04      8.34 o 
   7   2  10        6.41       13.15     13.48 o 
  -7   3  10        4.53       -5.67     11.40 o 
  -6   3  10        1.22        5.05     10.81 o 
  -5   3  10        1.98       12.23      8.70 o 
  -4   3  10       61.13       44.42      8.05 o 
  -3   3  10      110.37      108.98      8.48 o 
  -2   3  10      234.64      235.66      7.88 o 
  -1   3  10      146.80      152.88      6.68 o 
   0   3  10      478.57      521.20     31.81 o 
   1   3  10       88.10       99.06      5.20 o 
   2   3  10      103.37      104.21      6.67 o 
   3   3  10       56.79       59.60      5.35 o 
   4   3  10       31.14       34.71      8.38 o 
   5   3  10       41.30       53.57     26.26 o 
   6   3  10        1.35       -3.38     16.04 o 
   7   3  10        6.48       -2.04     12.22 o 
  -6   4  10       19.82       22.12     11.49 o 
  -5   4  10       23.28       26.34      9.94 o 
  -4   4  10       14.23       21.35      8.30 o 
  -3   4  10        7.65       11.26      7.21 o 
  -2   4  10        5.83        6.14      8.95 o 
  -1   4  10       37.21       37.42     11.39 o 
   0   4  10       44.81       42.15     16.50 o 
   1   4  10       19.94       16.49      5.40 o 
   2   4  10      104.80      100.15      8.29 o 
   3   4  10        0.08       -1.67      6.22 o 
   4   4  10        8.80        2.76      8.36 o 
   5   4  10        0.95        5.57      9.82 o 
   6   4  10        0.89        5.79     11.42 o 
  -5   5  10       22.72       11.42     10.59 o 
  -4   5  10        1.05        2.55      9.43 o 
  -3   5  10       82.79       56.47      9.69 o 
  -2   5  10       40.47       49.17      8.90 o 
  -1   5  10       57.48       47.08      9.99 o 
   0   5  10        0.02       -3.00      5.88 o 
   1   5  10        2.93       13.14      5.99 o 
   2   5  10       28.21       34.87      9.64 o 
   3   5  10        6.61        8.94      7.36 o 
   4   5  10        1.67      -12.45     17.08 o 
   5   5  10       19.00       20.61     14.87 o 
  -4   6  10        8.54       19.77     10.55 o 
  -3   6  10       45.72       59.05     16.85 o 
  -2   6  10       34.21       43.92      9.79 o 
  -1   6  10       20.55       18.66     10.34 o 
   0   6  10        0.40        0.13      7.01 o 
   1   6  10       18.24       28.22     10.69 o 
   2   6  10        3.74        5.07      8.37 o 
   3   6  10        3.58        3.85      8.71 o 
   4   6  10        0.00        4.31     11.21 o 
  -1   7  10        2.59       -8.89     10.88 o 
   0   7  10        0.01       -2.80     11.21 o 
   1   7  10        1.82       -0.01     11.25 o 
  -7   1  11        3.34        5.48      9.92 o 
  -6   1  11        5.98        2.83      6.57 o 
  -5   1  11      100.56      112.15      7.29 o 
  -4   1  11       43.03       47.77      4.82 o 
  -3   1  11       13.76       12.51      3.91 o 
  -2   1  11        0.27        2.43      3.33 o 
  -1   1  11      119.70      128.93      8.39 o 
   0   1  11      154.72      143.50      6.22 o 
   1   1  11       70.52       74.80      3.68 o 
   2   1  11       10.74        9.38      2.90 o 
   3   1  11       39.87       45.13      4.15 o 
   4   1  11       13.78       10.90      4.79 o 
   5   1  11       20.41       15.33      6.41 o 
   6   1  11        1.29        8.85     13.60 o 
   7   1  11        0.19        7.11     13.25 o 
  -7   2  11        5.24       -3.04     10.46 o 
  -6   2  11       47.27       58.75     11.27 o 
  -5   2  11       14.64       10.22      7.48 o 
  -4   2  11       49.26       38.56     13.48 o 
  -3   2  11       35.32       26.26      5.08 o 
  -2   2  11      201.02      207.74      7.39 o 
  -1   2  11      216.95      221.56      7.27 o 
   0   2  11        0.02        1.42      4.44 o 
   1   2  11       82.52       93.23      5.43 o 
   2   2  11      117.94      125.90      4.99 o 
   3   2  11      183.79      155.96      7.17 o 
   4   2  11        1.42       -1.36      5.76 o 
   5   2  11        3.54       -2.20     10.69 o 
   6   2  11        7.18        1.63     11.74 o 
   7   2  11        0.05       21.38     19.52 o 
  -7   3  11        5.26        3.39     11.74 o 
  -6   3  11        0.43        9.06     10.02 o 
  -5   3  11        0.58        6.86      8.38 o 
  -4   3  11        0.08       -7.81      6.98 o 
  -3   3  11       35.43       23.67      6.81 o 
  -2   3  11       15.85        9.86      5.17 o 
  -1   3  11      131.09      122.57      9.17 o 
   0   3  11        0.54        4.12      4.54 o 
   1   3  11      143.22      140.49      6.07 o 
   2   3  11       10.35        9.49      4.37 o 
   3   3  11        3.97       10.48      4.81 o 
   4   3  11       81.30       69.15      9.13 o 
   5   3  11        4.12      -13.22      9.00 o 
   6   3  11        1.99      -12.05     10.88 o 
   7   3  11       15.24       11.83     12.89 o 
  -6   4  11        9.96       13.17     11.28 o 
  -5   4  11       24.83       30.62     10.08 o 
  -4   4  11       66.68       72.91      9.66 o 
  -3   4  11        0.26       -6.09      7.48 o 
  -2   4  11      202.53      227.94     11.23 o 
  -1   4  11       47.34       50.45      8.48 o 
   0   4  11        3.26        6.18      6.52 o 
   1   4  11        1.74        2.27      5.30 o 
   2   4  11       25.68       34.93      6.12 o 
   3   4  11       11.53       11.03      6.77 o 
   4   4  11        1.96       -0.13     11.85 o 
   5   4  11        0.82       -3.51     10.02 o 
   6   4  11        3.62        7.58     11.97 o 
  -5   5  11        3.10       -6.64     10.16 o 
  -4   5  11        8.48        9.55      9.60 o 
  -3   5  11        0.25       -5.72      8.80 o 
  -2   5  11       21.56       26.82      9.76 o 
  -1   5  11        3.08        2.39      7.47 o 
   0   5  11        0.38        3.67      6.17 o 
   1   5  11        0.24        1.26      6.34 o 
   2   5  11        1.20       -2.25      7.04 o 
   3   5  11       44.73       57.87     11.78 o 
   4   5  11        1.01        7.17     10.17 o 
   5   5  11       12.98       23.61     11.91 o 
  -4   6  11       10.41       11.16     13.94 o 
  -3   6  11        9.26        7.38     10.27 o 
  -2   6  11        4.60        7.65     15.11 o 
  -1   6  11       12.54       24.28      9.49 o 
   0   6  11        9.85        5.46      7.45 o 
   1   6  11        5.09       -8.79      9.59 o 
   2   6  11        2.61       -6.72      8.55 o 
   3   6  11        7.52       17.90      9.11 o 
  -7   0  12       15.35       49.73     15.11 o 
  -6   0  12        2.74       -3.02     11.85 o 
  -5   0  12        2.88       -1.46     25.10 o 
  -4   0  12      424.85      393.78     12.31 o 
  -3   0  12        0.05        3.50      7.09 o 
  -2   0  12       41.64       40.72      5.65 o 
  -1   0  12      172.55      184.94      7.70 o 
   0   0  12       36.23       37.81      5.42 o 
   1   0  12       24.00       21.41      3.31 o 
   2   0  12       36.20       25.82      5.82 o 
   3   0  12       91.33       86.01      7.31 o 
   4   0  12      111.82      114.74      8.90 o 
   5   0  12       97.07       85.76     14.64 o 
   6   0  12        0.09      -27.19     14.18 o 
   7   0  12       25.16       40.44     18.13 o 
  -7   1  12       22.23       41.37     14.64 o 
  -6   1  12       40.32       52.18      9.36 o 
  -5   1  12       13.24       13.25      8.83 o 
  -4   1  12      178.49      176.09     10.06 o 
  -3   1  12       12.57       23.72      4.28 o 
  -2   1  12      339.89      331.22      8.76 o 
  -1   1  12      132.90      119.62      4.95 o 
   0   1  12      103.44      102.26      6.39 o 
   1   1  12      558.06      533.20     12.52 o 
   2   1  12       20.55       18.46      3.21 o 
   3   1  12        5.65        7.56      3.83 o 
   4   1  12        0.85        1.91      4.28 o 
   5   1  12        3.57        6.20      6.78 o 
   6   1  12        0.46        5.43     19.29 o 
   7   1  12        0.00       -4.68     15.69 o 
  -7   2  12       10.62       25.18     10.90 o 
  -6   2  12        1.78        4.18      9.04 o 
  -5   2  12        0.32        1.21      8.83 o 
  -4   2  12        3.28        4.30      7.07 o 
  -3   2  12       56.58       55.60      6.92 o 
  -2   2  12      103.74       95.98      6.06 o 
  -1   2  12       75.68       78.32      7.56 o 
   0   2  12       32.59       33.94      4.92 o 
   1   2  12       91.90       94.12      7.78 o 
   2   2  12       67.59       70.38      4.55 o 
   3   2  12      171.32      157.28     10.78 o 
   4   2  12       79.25       84.57      7.14 o 
   5   2  12        3.15        4.99      9.16 o 
   6   2  12       14.19       16.28     10.13 o 
   7   2  12        0.17      -17.89     20.45 o 
  -6   3  12       46.57       62.82     14.87 o 
  -5   3  12       83.35       86.06     10.10 o 
  -4   3  12       30.89       30.64      8.05 o 
  -3   3  12       33.28       28.84      7.30 o 
  -2   3  12       96.50       97.32      6.74 o 
  -1   3  12      123.47      123.08     11.10 o 
   0   3  12      228.51      241.11      8.49 o 
   1   3  12      146.35      146.27      7.88 o 
   2   3  12      273.43      292.76     18.35 o 
   3   3  12      112.24      119.88      6.64 o 
   4   3  12       34.23       34.36     15.57 o 
   5   3  12       12.58       17.84     10.46 o 
   6   3  12        1.83       -8.82     11.14 o 
  -6   4  12        7.23        3.96     11.04 o 
  -5   4  12        0.02       -5.38      9.69 o 
  -4   4  12        2.92      -16.72      8.36 o 
  -3   4  12       49.96       36.79      8.36 o 
  -2   4  12       16.30       13.49      7.31 o 
  -1   4  12        2.36       10.98      5.53 o 
   0   4  12        2.93        0.84      5.40 o 
   1   4  12       16.92       16.49      5.89 o 
   2   4  12       69.60       71.18      6.13 o 
   3   4  12       61.42       72.63      7.88 o 
   4   4  12        1.89        9.62      9.68 o 
   5   4  12       16.58        9.92     16.62 o 
   6   4  12        0.83      -25.10     12.55 o 
  -5   5  12       12.14       23.56     11.27 o 
  -4   5  12        2.23       17.02     15.80 o 
  -3   5  12       35.50       49.43      9.64 o 
  -2   5  12       23.05       23.22      8.69 o 
  -1   5  12      112.92      113.14     10.13 o 
   0   5  12       64.10       69.25     11.83 o 
   1   5  12       26.40       34.92      7.25 o 
   2   5  12       68.72       80.25      9.79 o 
   3   5  12       27.53       33.26     11.33 o 
   4   5  12        0.31        9.03     10.88 o 
   5   5  12        0.42       -5.99     14.29 o 
  -3   6  12        0.55        1.89     11.27 o 
  -2   6  12        1.47        6.36      9.82 o 
  -1   6  12       21.90       19.23      9.49 o 
   0   6  12        0.42       -2.24      7.65 o 
   1   6  12        7.82       20.29     18.59 o 
   2   6  12        0.88       10.48      9.06 o 
   3   6  12        5.87        2.66      9.55 o 
  -7   1  13        1.93       -9.53     14.64 o 
  -6   1  13        0.55       -2.32      9.04 o 
  -5   1  13        4.52        0.43      7.55 o 
  -4   1  13       22.99       18.69      5.68 o 
  -3   1  13      102.68       91.65      6.44 o 
  -2   1  13       26.43       23.61      4.96 o 
  -1   1  13        1.02        4.41      4.34 o 
   0   1  13       13.06       15.41      4.46 o 
   1   1  13       19.94       25.34      3.25 o 
   2   1  13       11.30       13.89      3.58 o 
   3   1  13       25.51       18.71      4.75 o 
   4   1  13        1.61       -4.56      4.49 o 
   5   1  13        1.09       12.72      9.41 o 
   6   1  13        0.26        7.16     13.25 o 
   7   1  13        1.66        3.02     19.29 o 
  -7   2  13        4.74       21.81     11.34 o 
  -6   2  13       14.40       25.96      9.61 o 
  -5   2  13        0.34        0.09      8.05 o 
  -4   2  13       31.90       40.37      9.18 o 
  -3   2  13        8.46        5.12      5.18 o 
  -2   2  13       24.55       27.83      7.30 o 
  -1   2  13       15.86       14.77      4.96 o 
   0   2  13       14.32        5.11      4.55 o 
   1   2  13       56.73       60.14      4.93 o 
   2   2  13       37.03       35.77      4.29 o 
   3   2  13       26.17       23.92      5.01 o 
   4   2  13        7.39        9.53      6.30 o 
   5   2  13        4.56        2.16      9.30 o 
   6   2  13        0.36       20.47     13.48 o 
   7   2  13        0.83       12.32     21.85 o 
  -6   3  13       26.56       41.33     10.76 o 
  -5   3  13        1.69       20.22      9.37 o 
  -4   3  13        0.22       -1.98      8.05 o 
  -3   3  13        1.76       -6.98      7.14 o 
  -2   3  13        2.53        3.98      5.46 o 
  -1   3  13      386.79      364.16     17.42 o 
   0   3  13       89.51       89.65      6.97 o 
   1   3  13       10.63       12.81      4.58 o 
   2   3  13       96.99      104.19     10.23 o 
   3   3  13       11.43       13.57      5.42 o 
   4   3  13        0.19      -17.08      8.54 o 
   5   3  13        0.02       12.01      9.63 o 
   6   3  13        9.01       28.45     12.27 o 
  -5   4  13        0.52       -2.70     10.92 o 
  -4   4  13        0.81        1.20      9.13 o 
  -3   4  13        5.16       15.64      8.67 o 
  -2   4  13       39.48       30.20      7.94 o 
  -1   4  13        0.37        0.38      5.59 o 
   0   4  13        4.59        7.12      8.02 o 
   1   4  13       27.17       32.92      6.38 o 
   2   4  13        6.38        6.24      7.25 o 
   3   4  13        7.41        1.90      7.18 o 
   4   4  13        5.97       15.91     14.41 o 
   5   4  13        3.44        6.94     12.04 o 
  -4   5  13        7.35        9.99     16.97 o 
  -3   5  13       27.45       32.56     10.09 o 
  -2   5  13       85.96       86.86     10.46 o 
  -1   5  13       49.49       45.64      9.03 o 
   0   5  13        5.45        4.04      6.87 o 
   1   5  13       41.34       28.08      7.43 o 
   2   5  13       13.17       12.25      9.30 o 
   3   5  13       12.54       11.87      8.40 o 
   4   5  13        1.67        1.09     11.40 o 
  -2   6  13        6.72        8.79     10.44 o 
  -1   6  13        0.01        9.83      8.22 o 
   0   6  13        0.30       -0.54      8.12 o 
   1   6  13        3.77        5.19     10.52 o 
   2   6  13        2.02       -6.52     10.74 o 
  -5   0  14        0.04       10.15      7.97 o 
  -4   0  14       87.63       95.87      8.46 o 
  -3   0  14      800.41      822.13     38.35 o 
  -2   0  14      299.90      308.13     10.75 o 
  -1   0  14      162.19      172.98      8.43 o 
   0   0  14      405.59      437.44     19.75 o 
   1   0  14      424.84      400.45     10.24 o 
   2   0  14       24.98       21.79      9.99 o 
   3   0  14        0.03       -5.71      6.57 o 
   4   0  14       48.57       69.47     18.24 o 
   5   0  14       55.81       30.29      8.80 o 
   6   0  14       13.94       29.28     16.50 o 
   7   0  14        6.31        6.27     19.29 o 
  -7   1  14       10.08       -5.81     16.04 o 
  -6   1  14       14.48       21.37      9.66 o 
  -5   1  14       31.90       52.75      8.95 o 
  -4   1  14      171.57      162.98      8.30 o 
  -3   1  14        0.04        5.27      5.31 o 
  -2   1  14       30.01       28.00      5.46 o 
  -1   1  14       24.32       20.16      5.05 o 
   0   1  14        0.12        0.83      3.86 o 
   1   1  14        2.72       -0.34      3.52 o 
   2   1  14       42.46       37.70      4.77 o 
   3   1  14       72.63       67.71      6.47 o 
   4   1  14        2.19        9.52      6.08 o 
   5   1  14        9.63       15.20      8.70 o 
   6   1  14        3.04      -14.18     15.11 o 
   7   1  14        1.20       13.71     20.68 o 
  -6   2  14        7.53       10.46     10.02 o 
  -5   2  14        0.85       -3.58      8.29 o 
  -4   2  14       59.95       62.17      8.87 o 
  -3   2  14      155.28      160.24      7.99 o 
  -2   2  14       25.63       31.05      5.54 o 
  -1   2  14      195.07      189.82      8.04 o 
   0   2  14        1.29        3.59      4.99 o 
   1   2  14      297.30      299.33     21.07 o 
   2   2  14        9.07       11.73      4.21 o 
   3   2  14        1.78        6.30      5.02 o 
   4   2  14      105.17      106.98      8.12 o 
   5   2  14       26.03       34.64     10.29 o 
   6   2  14       10.76       -6.04     16.27 o 
  -6   3  14        5.51       17.46     11.01 o 
  -5   3  14       25.97       43.54     10.02 o 
  -4   3  14       44.66       54.15      9.37 o 
  -3   3  14       38.75       43.41      8.38 o 
  -2   3  14        0.67        1.62      5.65 o 
  -1   3  14        0.10       -6.31      5.44 o 
   0   3  14        3.06        5.51      4.79 o 
   1   3  14       28.66       24.13      4.98 o 
   2   3  14        2.44        3.15      4.44 o 
   3   3  14        0.00       -1.67      5.36 o 
   4   3  14        9.27       -5.70      9.42 o 
   5   3  14        2.34       -8.99     16.27 o 
   6   3  14        0.05       -5.56     12.72 o 
  -5   4  14       10.40        5.43     10.27 o 
  -4   4  14        0.89      -13.33      9.23 o 
  -3   4  14        9.54       16.86      8.67 o 
  -2   4  14       19.18       10.88      9.06 o 
  -1   4  14        1.40        7.21      6.09 o 
   0   4  14       81.89       82.96      7.70 o 
   1   4  14        8.20        8.89      8.37 o 
   2   4  14        2.87        2.79      5.79 o 
   3   4  14       45.58       45.48      8.49 o 
   4   4  14        0.97       -2.75     10.29 o 
   5   4  14        9.34       -9.24     22.78 o 
  -4   5  14        4.85        6.99     13.48 o 
  -3   5  14       16.89       32.83     10.21 o 
  -2   5  14        1.53        4.68      8.97 o 
  -1   5  14        0.03      -14.98      8.37 o 
   0   5  14        5.27        5.38      8.37 o 
   1   5  14        1.24        5.69      8.35 o 
   2   5  14        7.84        8.18      8.59 o 
   3   5  14        0.47       -0.31      8.85 o 
   4   5  14        2.97        1.81     12.22 o 
  -2   6  14       35.99       52.75     15.11 o 
  -1   6  14       19.61       27.24      8.91 o 
   0   6  14       12.74       -9.37      8.38 o 
   1   6  14        0.11       14.24     13.71 o 
  -6   1  15        0.12      -11.19      9.59 o 
  -5   1  15        5.62       15.10      8.54 o 
  -4   1  15       26.58       12.24      6.31 o 
  -3   1  15        1.11        1.26      5.67 o 
  -2   1  15       19.66       14.02      5.44 o 
  -1   1  15        3.38        0.14      4.92 o 
   0   1  15        0.24        7.76      5.05 o 
   1   1  15       42.83       37.44      5.13 o 
   2   1  15        4.08       -2.38      6.41 o 
   3   1  15        3.78        8.28      5.85 o 
   4   1  15        7.81       12.64      6.45 o 
   5   1  15        1.20        4.57      8.60 o 
   6   1  15        0.55      -16.04     17.43 o 
  -6   2  15        2.73        5.55     10.35 o 
  -5   2  15       14.23        8.77      9.28 o 
  -4   2  15        1.58       -3.72      7.89 o 
  -3   2  15       15.32       16.80      6.03 o 
  -2   2  15        1.90        5.50      5.50 o 
  -1   2  15       55.31       47.42      6.08 o 
   0   2  15       72.61       55.10      5.40 o 
   1   2  15        0.30        2.07      4.64 o 
   2   2  15      112.40      119.62      7.66 o 
   3   2  15       12.95       17.28      5.47 o 
   4   2  15       44.81       29.78      9.10 o 
   5   2  15        0.00       -6.97     16.27 o 
   6   2  15        0.06        5.58     19.52 o 
  -6   3  15       11.31        7.09     20.57 o 
  -5   3  15        3.84        5.98      9.82 o 
  -4   3  15       18.48       12.47     11.39 o 
  -3   3  15       19.15       22.47     10.23 o 
  -2   3  15        2.53        7.06      6.11 o 
  -1   3  15       65.54       68.77      7.02 o 
   0   3  15        4.94        1.64      5.03 o 
   1   3  15       35.14       36.17      5.51 o 
   2   3  15       22.22       14.52      4.87 o 
   3   3  15        3.15        3.17      6.73 o 
   4   3  15       15.92       -1.63     15.80 o 
   5   3  15       14.09       21.79     12.18 o 
  -5   4  15        1.16        3.39     13.83 o 
  -4   4  15        1.68       12.95     10.15 o 
  -3   4  15        7.48        5.61      8.93 o 
  -2   4  15        7.65        7.49      8.03 o 
  -1   4  15        8.01       10.56      6.48 o 
   0   4  15       29.47       23.54      5.94 o 
   1   4  15        3.95        0.01     11.34 o 
   2   4  15        7.91       11.16      6.09 o 
   3   4  15        0.27       -5.25      7.94 o 
   4   4  15        3.82       11.44     11.51 o 
   5   4  15        1.38       -4.76     12.37 o 
  -3   5  15       16.05       30.34     13.13 o 
  -2   5  15        3.60       10.84      9.49 o 
  -1   5  15       46.31       57.05     10.19 o 
   0   5  15       11.92        9.24      7.64 o 
   1   5  15        5.65        2.81      7.61 o 
   2   5  15       11.38       18.80      9.11 o 
   3   5  15        0.44       -8.10      9.28 o 
  -5   0  16       64.61       80.88     14.18 o 
  -4   0  16        0.19        3.02     11.39 o 
  -3   0  16       12.96       10.23     10.46 o 
  -2   0  16        5.32        4.18      9.76 o 
  -1   0  16      231.31      242.63     16.04 o 
   0   0  16       11.79       17.43      9.99 o 
   1   0  16       58.48       35.09     10.46 o 
   2   0  16      146.20      145.71     13.71 o 
   3   0  16        4.17       -7.44      9.99 o 
   4   0  16       17.41       40.67     11.62 o 
   5   0  16       30.49       22.08     11.85 o 
  -6   1  16        0.32        8.55     10.41 o 
  -5   1  16        0.11        1.94      8.86 o 
  -4   1  16        5.57        7.81      6.48 o 
  -3   1  16       60.48       59.49      6.84 o 
  -2   1  16        2.02        1.41      5.58 o 
  -1   1  16        0.71        5.30      5.36 o 
   0   1  16       33.75       31.46      5.81 o 
   1   1  16        0.73        6.22      4.57 o 
   2   1  16       65.20       64.75      6.92 o 
   3   1  16        0.08       -1.85      5.84 o 
   4   1  16       26.64       37.34      7.32 o 
   5   1  16        3.65       -0.56      9.32 o 
   6   1  16        1.33       34.16     17.89 o 
  -6   2  16       36.97       35.28     11.74 o 
  -5   2  16       13.12       21.26     17.78 o 
  -4   2  16       50.01       60.78      9.70 o 
  -3   2  16       18.45       27.74      6.74 o 
  -2   2  16        2.49       -0.27      5.85 o 
  -1   2  16      156.43      153.17      8.09 o 
   0   2  16       13.09       15.39      6.32 o 
   1   2  16       32.81       32.37      6.81 o 
   2   2  16       13.00       20.39      5.48 o 
   3   2  16       37.46       33.31      6.99 o 
   4   2  16        0.14        2.39      8.70 o 
   5   2  16        0.70       16.97     16.27 o 
   6   2  16        3.99      -13.71     20.22 o 
  -5   3  16        4.32        5.56      9.79 o 
  -4   3  16       12.77       13.89      9.44 o 
  -3   3  16        1.00        8.88      8.46 o 
  -2   3  16        0.00       -6.34      6.20 o 
  -1   3  16        1.62        2.83      6.32 o 
   0   3  16       23.51       25.65      5.59 o 
   1   3  16        8.96        9.28      5.51 o 
   2   3  16       31.58       31.74      5.44 o 
   3   3  16       70.67       75.20     12.19 o 
   4   3  16       43.91       47.44     11.25 o 
   5   3  16       14.08        3.72     19.06 o 
  -4   4  16        6.70        7.53     10.46 o 
  -3   4  16       28.16       30.10      9.68 o 
  -2   4  16       38.83       47.95      9.68 o 
  -1   4  16        7.57       11.25      6.85 o 
   0   4  16       42.50       47.50      6.54 o 
   1   4  16       20.02       16.63      7.15 o 
   2   4  16       23.59       23.06      6.87 o 
   3   4  16        1.52       -3.71     10.02 o 
   4   4  16        2.71      -17.20     11.73 o 
  -3   5  16        0.74       -3.93     10.38 o 
  -2   5  16        0.12       -6.29     10.11 o 
  -1   5  16        5.42        7.58      9.59 o 
   0   5  16        0.07       -3.37      8.24 o 
   1   5  16        5.32        3.84      8.22 o 
   2   5  16        0.11        5.70      9.49 o 
  -6   1  17        1.25      -25.33     15.11 o 
  -5   1  17       14.28       29.98     14.18 o 
  -4   1  17        9.20       14.52      8.63 o 
  -3   1  17       60.47       56.76      7.29 o 
  -2   1  17       15.30       20.92      6.30 o 
  -1   1  17        0.00        5.32      5.94 o 
   0   1  17        0.01        5.38      5.85 o 
   1   1  17        1.41       -2.35      4.84 o 
   2   1  17        0.23        0.65      6.07 o 
   3   1  17       19.92       20.86      6.67 o 
   4   1  17        0.99       -0.80      7.24 o 
   5   1  17        2.55       20.83     10.55 o 
  -5   2  17        3.70       12.68     10.18 o 
  -4   2  17        4.35       17.24      9.20 o 
  -3   2  17        0.79        7.08      6.80 o 
  -2   2  17        5.46        6.74      6.31 o 
  -1   2  17       13.73       15.75      6.21 o 
   0   2  17        1.19       10.07      6.05 o 
   1   2  17        7.90        7.12      5.41 o 
   2   2  17       26.64       23.01      7.04 o 
   3   2  17        0.13        4.42     11.94 o 
   4   2  17       17.85       20.54      9.87 o 
   5   2  17        3.78       27.42     19.29 o 
  -5   3  17        2.01       -2.01     10.55 o 
  -4   3  17        2.50       -7.55     13.71 o 
  -3   3  17        0.95        1.37      8.60 o 
  -2   3  17       11.22       13.88      7.07 o 
  -1   3  17        5.54       -6.79      6.64 o 
   0   3  17       56.27       43.44      6.25 o 
   1   3  17       34.09       32.64      6.01 o 
   2   3  17        2.13        8.46      5.48 o 
   3   3  17       20.38       14.84      9.27 o 
   4   3  17        0.24       10.46     18.13 o 
   5   3  17        0.02      -24.17     18.13 o 
  -4   4  17        2.34        2.41     11.27 o 
  -3   4  17        0.15      -13.25      9.84 o 
  -2   4  17       21.44       16.73      9.33 o 
  -1   4  17       17.48       27.76      7.49 o 
   0   4  17       37.70       34.67      6.71 o 
   1   4  17        0.14       -7.46      7.23 o 
   2   4  17       41.42       45.61      7.42 o 
   3   4  17        0.35       -7.74     11.68 o 
  -2   5  17        2.55        7.17     10.55 o 
  -1   5  17        2.75        5.77      8.70 o 
   0   5  17        3.05        2.27     10.67 o 
   1   5  17        0.13        1.12      8.76 o 
  -5   0  18        7.97        9.99     15.11 o 
  -4   0  18       11.16       24.87     13.25 o 
  -3   0  18       29.90       31.14     13.01 o 
  -2   0  18      106.23       84.36     13.71 o 
  -1   0  18        0.03      -10.23     10.69 o 
   0   0  18        4.89       -3.02     10.23 o 
   1   0  18       27.27       28.59     11.16 o 
   2   0  18        9.60        6.27     10.92 o 
   3   0  18        6.77       10.46     11.85 o 
   4   0  18       33.40       36.95     12.55 o 
   5   0  18        7.70       15.57     12.78 o 
  -5   1  18        4.12        5.11     14.41 o 
  -4   1  18       19.38       26.49      9.53 o 
  -3   1  18       47.31       52.07      9.45 o 
  -2   1  18       72.16       88.26     17.31 o 
  -1   1  18       75.27       78.45      9.41 o 
   0   1  18       60.75       81.58      9.28 o 
   1   1  18       19.03       18.75      7.80 o 
   2   1  18       55.30       77.68      9.20 o 
   3   1  18        0.00        8.82      7.91 o 
   4   1  18       13.30        3.26      8.87 o 
   5   1  18        3.27       18.82     13.71 o 
  -5   2  18        5.37        6.46     11.08 o 
  -4   2  18       25.59       24.53     19.99 o 
  -3   2  18        0.98       -9.57      7.05 o 
  -2   2  18       10.87        7.45      6.56 o 
  -1   2  18        0.08        0.00      7.12 o 
   0   2  18        1.02       -2.73      6.15 o 
   1   2  18        2.60        4.70      5.70 o 
   2   2  18       23.38       17.01      5.88 o 
   3   2  18        0.31       10.27     10.07 o 
   4   2  18        2.72      -11.98     18.94 o 
   5   2  18        2.31       37.42     20.45 o 
  -4   3  18        4.31       14.60     10.55 o 
  -3   3  18       20.94       31.03      9.68 o 
  -2   3  18       34.07       39.81      7.80 o 
  -1   3  18        0.66        1.32      6.86 o 
   0   3  18       14.52       16.18      6.90 o 
   1   3  18        0.02        1.20      5.60 o 
   2   3  18        0.58       -2.25      9.33 o 
   3   3  18        0.10        7.62     10.31 o 
   4   3  18        2.28       21.38     17.89 o 
  -3   4  18       30.57       36.05     10.52 o 
  -2   4  18        1.79       -0.46      9.79 o 
  -1   4  18        5.44        3.54      8.61 o 
   0   4  18        1.37        3.11      6.70 o 
   1   4  18        2.58        7.32      8.14 o 
   2   4  18        8.17        2.06      7.60 o 
   3   4  18        0.01      -10.23     19.29 o 
  -5   1  19        1.02      -14.87     15.34 o 
  -4   1  19        3.13       19.36     10.26 o 
  -3   1  19        1.71       10.80      9.20 o 
  -2   1  19        7.11       -1.49      8.46 o 
  -1   1  19       18.54       31.10      8.62 o 
   0   1  19        9.17        7.44      7.79 o 
   1   1  19        0.35        0.60      7.80 o 
   2   1  19        3.58        3.41      8.03 o 
   3   1  19        8.82        2.87      8.43 o 
   4   1  19        1.14        1.30      9.16 o 
  -4   2  19        0.58        3.49     13.48 o 
  -3   2  19        4.01        3.35      7.54 o 
  -2   2  19        3.50       -4.97      7.43 o 
  -1   2  19        0.49        0.46      6.88 o 
   0   2  19        4.85        5.25      6.94 o 
   1   2  19        2.14       -4.61      6.14 o 
   2   2  19        0.08        1.73      6.32 o 
   3   2  19       19.93       24.32     10.06 o 
   4   2  19        1.38       16.93      8.45 o 
  -3   3  19        6.61       -2.48      9.63 o 
  -2   3  19        1.18      -13.55      8.25 o 
  -1   3  19        7.80       11.34      7.86 o 
   0   3  19        2.33        1.38      7.53 o 
   1   3  19        4.98       10.82      6.76 o 
   2   3  19        5.36       -7.07      6.95 o 
   3   3  19        0.00       14.43     10.83 o 
  -2   4  19        3.00        5.68     10.55 o 
  -1   4  19        0.91        6.40      8.33 o 
   0   4  19        6.64        5.43     10.06 o 
   1   4  19        0.23        5.72      9.51 o 
   2   4  19       15.08       24.69      9.64 o 
  -4   0  20        5.55        1.86     14.64 o 
  -3   0  20        0.14       10.92     13.94 o 
  -2   0  20        2.78        6.04     13.25 o 
  -1   0  20        2.97      -13.48     12.32 o 
   0   0  20       40.51       42.53     13.71 o 
   1   0  20        0.13       13.48     12.08 o 
   2   0  20        7.37       13.48     11.85 o 
   3   0  20       31.54       33.47     13.94 o 
   4   0  20        0.05       14.64     13.94 o 
  -4   1  20       32.61       41.22     11.41 o 
  -3   1  20        0.08        5.11     13.25 o 
  -2   1  20        2.19       13.69     10.11 o 
  -1   1  20        7.57       15.22      9.20 o 
   0   1  20       32.33       44.59      9.23 o 
   1   1  20        1.39        7.63      8.54 o 
   2   1  20        9.30        4.27      8.40 o 
   3   1  20        4.36       14.63     12.67 o 
   4   1  20        7.38        4.38      9.86 o 
  -3   2  20       17.30       15.22     14.52 o 
  -2   2  20        0.00       -6.46      8.93 o 
  -1   2  20        0.41       13.10      8.93 o 
   0   2  20        0.90       15.80      9.09 o 
   1   2  20       11.67       -2.82      9.03 o 
   2   2  20        0.04       -5.95      9.13 o 
   3   2  20        8.01       20.04      9.53 o 
  -2   3  20        7.69       11.69     15.22 o 
  -1   3  20        9.20       15.05      8.32 o 
   0   3  20       18.07       27.71      8.14 o 
   1   3  20        0.44        1.92      7.33 o 
   2   3  20        6.50       -4.71      7.48 o 
  -3   1  21        0.00       14.14     13.48 o 
  -2   1  21       16.05        5.48     10.92 o 
  -1   1  21        1.93        0.12      9.28 o 
   0   1  21        1.89       17.13      9.18 o 
   1   1  21        0.61       -0.93     13.25 o 
   2   1  21        2.48       14.42     15.22 o 
   3   1  21        0.10       -1.35      9.60 o 
  -2   2  21        6.83        8.03      9.82 o 
  -1   2  21        6.07       20.23      9.93 o 
   0   2  21        0.14      -10.28      9.59 o 
   1   2  21        0.05       -1.96      9.40 o 
   2   2  21        2.38       13.36      9.76 o 
  -1   3  21       15.61       24.67      9.21 o 
   0   3  21        0.47       10.73     12.54 o 
   1   3  21        0.33        9.66      8.01 o 
  -2   0  22        6.85       -3.72     14.87 o 
  -1   0  22        0.09       -5.81     13.71 o 
   0   0  22       10.97        4.65     13.48 o 
   1   0  22        0.78       -2.56     12.78 o 
   2   0  22        0.79       -6.04     13.48 o 
  -2   1  22        2.22       22.13     10.34 o 
  -1   1  22        6.94        6.94      9.84 o 
   0   1  22        9.18       -0.44      9.20 o 
   1   1  22        3.19       -3.43      9.56 o 
   2   1  22        1.73        9.29     10.08 o 
  -1   2  22       32.53       40.14     11.04 o 
   0   2  22        0.40       -5.92     10.15 o 
   1   2  22        7.44       13.44     10.82 o 
                                                 
